# Supplementary material for: Sources of PCR-induced distortions in high-throughput sequencing data sets
Source: Nucleic Acids Res. 2015 Jul 17;43(21):e143. doi: 10.1093/nar/gkv717 (PMC4666380; doi:10.1093/nar/gkv717)
Supplement: SUPPLEMENTARY DATA [file supp_gkv717_nar-01434-met-g-2015-File010.zip]

Archive with 29 entries (26 files):
- scripts/
- scripts/.DS_Store
- __MACOSX/
- __MACOSX/scripts/
- __MACOSX/scripts/._.DS_Store
- scripts/boot.m
- __MACOSX/scripts/._boot.m
- scripts/bootstrapdist.m
- __MACOSX/scripts/._bootstrapdist.m
- scripts/boundedline.m
- __MACOSX/scripts/._boundedline.m
- scripts/finalcode.m
- __MACOSX/scripts/._finalcode.m
- scripts/GCcontent.m
- __MACOSX/scripts/._GCcontent.m
- scripts/license_randp.txt
- scripts/minhammingdist.m
- __MACOSX/scripts/._minhammingdist.m
- scripts/mycolormap.mat
- scripts/outlinebounds.m
- __MACOSX/scripts/._outlinebounds.m
- scripts/preprocressingfinal.m
- __MACOSX/scripts/._preprocressingfinal.m
- scripts/randp.m
- __MACOSX/scripts/._randp.m
- scripts/S25local09.mat
- scripts/sqrError.m
- __MACOSX/scripts/._sqrError.m
- scripts/trimmeddata.mat
