# Supplementary material for: Sources of PCR-induced distortions in high-throughput sequencing data sets
Source: Nucleic Acids Res. 2015 Jul 17;43(21):e143. doi: 10.1093/nar/gkv717 (PMC4666380; doi:10.1093/nar/gkv717)
Supplement: SUPPLEMENTARY DATA [file supp_gkv717_nar-01434-met-g-2015-File010.zip › scripts/boot.m]

function [p]=boot(x,y,window)
H=zeros(1,window);

for i=1:y
    
    [h,z]=hist(median(randi(window,window,x)-window/2,2),[-window/2+1:window/2]);
    H=H+h;
end
p=H/sum(H);
end
