# Supplementary material for: Sources of PCR-induced distortions in high-throughput sequencing data sets
Source: Nucleic Acids Res. 2015 Jul 17;43(21):e143. doi: 10.1093/nar/gkv717 (PMC4666380; doi:10.1093/nar/gkv717)
Supplement: SUPPLEMENTARY DATA [file supp_gkv717_nar-01434-met-g-2015-File010.zip › scripts/bootstrapdist.m]

H=zeros(1,10000);
for i=1:100000
    
    [h,x]=hist(median(randi(10000,100000,ceil((1-binocdf((0.65*40),40,0.5))*10000))-5000,2),[-4999:5000]);
    H=H+h;
end

save('bootdisthighs.mat','H')
