# Supplementary material for: Sources of PCR-induced distortions in high-throughput sequencing data sets
Source: Nucleic Acids Res. 2015 Jul 17;43(21):e143. doi: 10.1093/nar/gkv717 (PMC4666380; doi:10.1093/nar/gkv717)
Supplement: SUPPLEMENTARY DATA [file supp_gkv717_nar-01434-met-g-2015-File010.zip › scripts/finalcode.m]

clear all
close all

%% scale all datasets in x and y to map to common scale by minimizing the squared error between ZL052, ZL053 and ZL037
%load all three datasets
load trimmeddata.mat;


%set range for scaling
x1=1000:30000;x1=x1';
x2=x1;
x3=x1;

%compute scalefactors A and B for ZL052 
coeffs52 = fminunc(@(c) sqrError(c,x1, trimmed37.rcount_sort(x1), x2, trimmed52.rcount_sort(x2)),[0.5;0.5]);
A = coeffs52(1);
B = coeffs52(2);

%filter out high GC spike in from ZL053 to produce ZL053f
b=zeros(size(trimmed53.sortedreads,1),1);
for i=[1,3,5,7,8,9,11,12,13,15,17,19,21,23,25,27,28,29,31,32,33,35,37,39]
    a=trimmed53.sortedreads(:,i)==int8('G')|trimmed53.sortedreads(:,i)==int8('C');
    b=b+a;
end

trimmed53f.rcount_sort=trimmed53.rcount_sort(b<24);
trimmed53f.sortedreads=trimmed53.sortedreads(b<24,:);
filtered=(size(trimmed53.rcount_sort,1)-size(trimmed53f.rcount_sort,1))/size(trimmed53.rcount_sort,1); %fraction of filtered high GC reads
%compute scalefactors Cf and Df for ZL053f
coeffs53f = fminunc(@(c) sqrError(c,x1, trimmed37.rcount_sort(x1), x3, trimmed53f.rcount_sort(x3)),[1;1]);
Cf = coeffs53f(1);
Df = coeffs53f(2);

%compute scalefactors C and D for ZL053
coeffs53 = fminunc(@(c) sqrError(c,x1, trimmed37.rcount_sort(x1), x3, trimmed53.rcount_sort(x3)),[1;1]);
C = coeffs53(1);
D = coeffs53(2);

%plot input distributions for Fig2
figure;
semilogy(trimmed37.rcount_sort(1:30000),'b');hold on;
semilogy(trimmed52.rcount_sort(1:30000),'r');

xlabel('sequence rank');
ylabel('read counts');
title('input datasets');
legend('ZL037','ZL052');
axis([0 20000 1 2*10^4]);

%plot input distributions for suppfig1
figure;
semilogy(trimmed37.rcount_sort(1:30000),'b');hold on;
semilogy(trimmed52.rcount_sort(1:30000),'r');
semilogy(trimmed53f.rcount_sort(1:30000),'g');
semilogy(trimmed53.rcount_sort(1:30000),'c');
xlabel('sequence rank');
ylabel('read counts');
title('input datasets');
legend('ZL037','ZL052','ZL053f','ZL053');
axis([0 20000 1 2*10^4]);


%plot scaled distributions for Fig 2
x=1:30000;x=x';
figure;semilogy(trimmed37.rcount_sort(1:30000),'b');hold on;semilogy(A*x,B*trimmed52.rcount_sort(1:30000),'r');
xlabel('scaled rank')
ylabel('scaled counts')
title('scaled datasets')
legend('ZL037','ZL052');
axis([0 10000 1 2*10^4]);

%plot scaled distributions for suppfig1
x=1:30000;x=x';
figure;semilogy(trimmed37.rcount_sort(1:30000),'b');hold on;semilogy(A*x,B*trimmed52.rcount_sort(1:30000),'r');semilogy(Cf*x,Df*trimmed53f.rcount_sort(1:30000),'g');semilogy(C*x,D*trimmed53.rcount_sort(1:30000),'c');
xlabel('scaled rank')
ylabel('scaled counts')
title('scaled datasets')
legend('ZL037','ZL052','ZL053f','ZL053');
axis([0 10000 1 2*10^4]);

%% check varietal tags

%for ZL037

%determine how many sequences were present more than once in the input DNA
%pool of 2900 sequences single molecule barcoding - this ignores the
%possibility of errors in the 15nt barcode.
trimmed=trimmed37;
input=floor(1/1*2900);
[a,ie,ig]=unique(trimmed.BCmpairsorted(1:input,1:40),'rows');
input-size(a,1);
%find nonunique entries and check their 15nt barcodes
j=1:input;
nonunique=find(ismember(j,ie)==0);
b=minhammingdist(trimmed.BCmpairsorted(1:input,41:end),trimmed.BCmpairsorted(nonunique,41:end));

%for ZL052

%determine how many sequences were present more than once in the input DNA
%pool of 2900 sequences single molecule barcoding - this ignores the
%possibility of errors in the 15nt barcode.
trimmed=trimmed52;
input=floor(1/A*2900);
[a,ie,ig]=unique(trimmed.BCmpairsorted(1:input,1:40),'rows');
input-size(a,1);
%find nonunique entries and check their 15nt barcodes
j=1:input;
nonunique=find(ismember(j,ie)==0);
b=minhammingdist(trimmed.BCmpairsorted(1:input,41:end),trimmed.BCmpairsorted(nonunique,41:end));

%for ZL053

%determine how many sequences were present more than once in the input DNA
%pool of 2900 sequences single molecule barcoding - this ignores the
%possibility of errors in the 15nt barcode.
trimmed=trimmed53;
input=floor(1/C*2900);
[a,ie,ig]=unique(trimmed.BCmpairsorted(1:input,1:40),'rows');
input-size(a,1);
%find nonunique entries and check their 15nt barcodes
j=1:input;
nonunique=find(ismember(j,ie)==0);
b=minhammingdist(trimmed.BCmpairsorted(1:input,41:end),trimmed.BCmpairsorted(nonunique,41:end));


%% GC bias analysis
% compare GC values for sequences in plateau, shoulder and tail

%for ZL037
S=1; %scalefactor
trimmed=trimmed37; %input

%specify regions by rank
plateau=floor(S*501):floor(S*2500);
shoulder=floor(S*3001):floor(S*5000);
tail=floor(S*7001):floor(S*9000);

%determine GC content of reads in these regions
gcplateau37=GCcontent(trimmed.sortedreads(plateau,:));
gcshoulder=GCcontent(trimmed.sortedreads(shoulder,:));
gctail=GCcontent(trimmed.sortedreads(tail,:));
%calculate overall GC content
overallgc=sum(GCcontent(trimmed.sortedreads(1:10000,:)))/10000;
%save data
gc37=[gcplateau37(randi(size(gcplateau37,2),500,1));gcshoulder(randi(size(gcshoulder,2),500,1));gctail(randi(size(gctail,2),500,1))];

%determine histogram
h(1).plateau=hist(gcplateau37,0:0.025:1);
h(1).shoulder=hist(gcshoulder,0:0.025:1);
h(1).tail=hist(gctail,0:0.025:1);

%for ZL052
S=1/A; %scalefactor
trimmed=trimmed52; %input

%specify regions by rank
plateau=floor(S*501):floor(S*2500);
shoulder=floor(S*3001):floor(S*5000);
tail=floor(S*7001):floor(S*9000);

%determine GC content of reads in these regions
gcplateau52=GCcontent(trimmed.sortedreads(plateau,:));
gcshoulder=GCcontent(trimmed.sortedreads(shoulder,:));
gctail=GCcontent(trimmed.sortedreads(tail,:));
%calculate overall GC content
overallgc=sum(GCcontent(trimmed.sortedreads(1:10000,:)))/10000;
%save data
gc52=[gcplateau52(randi(size(gcplateau52,2),500,1));gcshoulder(randi(size(gcshoulder,2),500,1));gctail(randi(size(gctail,2),500,1))];

%determine histogram
h(2).plateau=hist(gcplateau52,0:0.025:1);
h(2).shoulder=hist(gcshoulder,0:0.025:1);
h(2).tail=hist(gctail,0:0.025:1);

% %for ZL053f
% S=1/Cf; %scalefactor
% trimmed=trimmed53f; %input
% 
% %specify regions by rank
% plateau=floor(S*501):floor(S*2500);
% shoulder=floor(S*3001):floor(S*5000);
% tail=floor(S*7001):floor(S*9000);
% 
% %determine GC content of reads in these regions
% gcplateau=GCcontent(trimmed.sortedreads(plateau,:));
% gcshoulder=GCcontent(trimmed.sortedreads(shoulder,:));
% gctail=GCcontent(trimmed.sortedreads(tail,:));
% %calculate overall GC content
% overallgc=sum(GCcontent(trimmed.sortedreads(1:10000,:)))/10000;
% %save data
% gc53f=[gcplateau(randi(size(gcplateau,2),500,1));gcshoulder(randi(size(gcshoulder,2),500,1));gctail(randi(size(gctail,2),500,1))];
% 
% %determine histogram
% h(3).plateau=hist(gcplateau,0:0.025:1);
% h(3).shoulder=hist(gcshoulder,0:0.025:1);
% h(3).tail=hist(gctail,0:0.025:1);


%for ZL053
S=1/C; %scalefactor
trimmed=trimmed53; %input

%specify regions by rank
plateau=floor(S*501):floor(S*2500);
shoulder=floor(S*3001):floor(S*5000);
tail=floor(S*7001):floor(S*9000);

%determine GC content of reads in these regions
gcplateau53=GCcontent(trimmed.sortedreads(plateau,:));
gcshoulder=GCcontent(trimmed.sortedreads(shoulder,:));
gctail=GCcontent(trimmed.sortedreads(tail,:));
%calculate overall GC content
overallgc=sum(GCcontent(trimmed.sortedreads(1:10000,:)))/10000;
%save data
gc53=[gcplateau53(randi(size(gcplateau53,2),500,1));gcshoulder(randi(size(gcshoulder,2),500,1));gctail(randi(size(gctail,2),500,1))];

%determine histogram
h(4).plateau=hist(gcplateau53,0:0.025:1);
h(4).shoulder=hist(gcshoulder,0:0.025:1);
h(4).tail=hist(gctail,0:0.025:1);


%do anova testing
gc=[];
%  gc=[gc37,gc52,gc53];
gc=[gc37,gc52];


[p,table,stats]=anova2(gc',500);
multcompare(stats)

multcompare(stats,'estimate','row')


%calculate mean traces
plateau=mean([h(1).plateau./sum(h(1).plateau);h(2).plateau./sum(h(2).plateau)],1);
plateaue=std([h(1).plateau./sum(h(1).plateau);h(2).plateau./sum(h(2).plateau)]);

shoulder=mean([h(1).shoulder./sum(h(1).shoulder);h(2).shoulder./sum(h(2).shoulder)],1);
shouldere=std([h(1).shoulder./sum(h(1).shoulder);h(2).shoulder./sum(h(2).shoulder)]);

tail=mean([h(1).tail./sum(h(1).tail);h(2).tail./sum(h(2).tail)],1);
taile=std([h(1).tail./sum(h(1).tail);h(2).tail./sum(h(2).tail)]);

%calculate theoretical trace
averageGC=0.45;
for i=1:100;
GCt(i,:)=binornd(40,averageGC,[2000 1])./40;
end
GCth=hist(GCt',0:0.025:1);
GCthm=mean(GCth./repmat(sum(GCth,1),41,1),2);
GCths=std(GCth./repmat(sum(GCth,1),41,1),[],2);

%plot cumulative distribution
figure;boundedline(0.0:0.025:1,cumsum(plateau),plateaue,'b',0:0.025:1,cumsum(shoulder),shouldere,'r',0:0.025:1,cumsum(tail),taile,'g',0:0.025:1,cumsum(GCthm),GCths,'black','alpha');
xlabel('GC content')
ylabel('cumulative normalized sequence count')
axis([0 1 0 1])


%determine PCR efficiency using only plateau sequences for each individual
%sequence (Fig3 c)

%determine the plateau sequence counts
S=1; counts37=trimmed37.rcount_sort(floor(S*501):floor(S*2500)); 
S=1/A; counts52=trimmed52.rcount_sort(floor(S*501):floor(S*2500));
S=1/C; counts53=trimmed53.rcount_sort(floor(S*501):floor(S*2500));


%normalize seqcounts
counts37n=counts37./mean(counts37(gcplateau37>0.5 & gcplateau37<0.55));
counts52n=counts52./mean(counts52(gcplateau52>0.5 & gcplateau52<0.55));
counts53n=counts53./mean(counts53(gcplateau53>0.5 & gcplateau53<0.55));


%assuming a PCR efficiency of 1.9 for the 50 to 55% slot this gives PCR
%exponents of
pcrexponents37=(counts37n.*1.9.^25).^(1/25);
pcrexponents52=(counts52n.*1.9.^25).^(1/25);
pcrexponents53=(counts53n.*1.9.^25).^(1/25);


exponents=[pcrexponents37;pcrexponents52;pcrexponents53];
gccont=[gcplateau37,gcplateau52,gcplateau53];
order=randperm(size(exponents,1));
labels=order;
labels(labels<=2000)=1;
labels(labels>2000&labels<=5579)=2;
labels(labels>5579)=3;

figure;
gscatter(gccont(order),exponents(order),labels,['b','r','g'],'.',10)
axis([0 1 1 2])
hold on
xlabel('GC content')
ylabel('PCR efficiency')


%calculate linear regressions to each dataset
%use regress
[b37,bint37]=regress(pcrexponents37,[ones(size(gcplateau37')) gcplateau37']);
[b52,bint52]=regress(pcrexponents52,[ones(size(gcplateau52')) gcplateau52']);
[b53,bint53]=regress(pcrexponents53,[ones(size(gcplateau53')) gcplateau53']);

%plot fitted lines
xvalue=0:0.001:1;
plot(xvalue,b37(1)+xvalue*b37(2),'b')
plot(xvalue,b52(1)+xvalue*b52(2),'r')
plot(xvalue,b53(1)+xvalue*b53(2),'g')


%determine PCR efficiency using only plateau sequences in bins of 0.05 width 
stepsize=0.05;

[GCdist(1).empirical,bin37]=histc(gcplateau37,[0:stepsize:1]);
[GCdist(2).empirical,bin52]=histc(gcplateau52,[0:stepsize:1]);
[GCdist(3).empirical,bin53]=histc(gcplateau53,[0:stepsize:1]);

%determine the plateau sequence counts
S=1; counts37=trimmed37.rcount_sort(floor(S*501):floor(S*2500)); 
S=1/A; counts52=trimmed52.rcount_sort(floor(S*501):floor(S*2500));
S=1/C; counts53=trimmed53.rcount_sort(floor(S*501):floor(S*2500));


gcseqcounts=zeros(3,1/stepsize);
s=[];
for k=1:1/stepsize
    if sum(bin37==k)>5; gcseqcounts(1,k)=sum(counts37(bin37==k));s(k,1)=std(counts37(bin37==k)); end
    if sum(bin52==k)>5; gcseqcounts(2,k)=sum(counts52(bin52==k));s(k,2)=std(counts52(bin52==k)); end
    if sum(bin53==k)>5; gcseqcounts(3,k)=sum(counts53(bin53==k));s(k,3)=std(counts53(bin53==k)); end
end

%normalize seqcounts
gcseqcountsn=gcseqcounts./repmat(sum(gcseqcounts,2),1,1/stepsize);

%calculate relative efficiency based on empirical GC distribution
efficiency=[];
for i=1:3
efficiency(i,:)=gcseqcountsn(i,:)./(GCdist(i).empirical(1:1/stepsize)/sum(GCdist(i).empirical(1:1/stepsize)));
end
%normalize efficiency to the 50 to 55% slot
efficiencyn=efficiency./repmat(efficiency(:,1/stepsize/2),1,1/stepsize);


%assuming a PCR efficiency of 1.9 for the 50 to 55% slot this gives PCR
%exponents of
pcrexponents=(efficiencyn.*1.9.^25).^(1/25);

%calculate average PCR efficiency of non-zero elements pcrexponents
%set NaNs to 0
pcrexponents(isnan(pcrexponents))=0;
ave_exponent=zeros(1,1/stepsize);
denominator=sum(pcrexponents~=0,1);
ave_exponent(denominator~=0)=sum(pcrexponents(:,denominator~=0),1)./denominator(denominator~=0);

% figure;plot(efficiencyn')
figure;plot(stepsize:stepsize:1,pcrexponents(1,:),stepsize:stepsize:1,pcrexponents(2,:),stepsize:stepsize:1,pcrexponents(3,:),stepsize:stepsize:1,ave_exponent,'black');
axis([0 1 1.85 1.95]);xlabel('GCcontent');ylabel('PCR exponent');


%now use these values to simulate perfect PCR with a variable c_x
x=25; %number of PCR cycles
y=2900; %input sequences
z=100; %number of simulations


GC=randp(GCdist(1).empirical/sum(GCdist(1).empirical),z,y); %simulate GCcontent of Sequences and label them according to the bins they will fall into.


ampeff=ave_exponent(GC); % assing the measured average PCR efficiency to each sequence
postpcr=ampeff.^25;


%subsample postpcr to simulate sequencing
figure;
x=1:30000;x=x';
semilogy(trimmed37.rcount_sort(1:30000),'b');hold on;semilogy(A*x,B*trimmed52.rcount_sort(1:30000),'r');semilogy(C*x,D*trimmed53.rcount_sort(1:30000),'c');
xlabel('scaled rank')
ylabel('scaled counts')
legend('Simulation','ZL037','ZL052','ZL053');
axis([0 10000 1 10^4])


for i=1:z
simulation=sort(postpcr(i,:),'descend');
ra=sum(trimmed37.rcount_sort(1:2000))/sum(simulation(1:2000));
sampledsimulation=sort(poissrnd(ra*simulation),'descend');
semilogy(sampledsimulation,'r')
hold on;
end


%% Polymerase errors


% produce Fig 6B - minimum hamming distances
%specify regions by rank
%for ZL037
S=1; %scalefactor
trimmed=trimmed37; %input

%specify regions by rank
plateau=floor(1):floor(S*2900);
tail=floor(S*2901):floor(S*10000);


%calculate min hamming distances
disttail=minhammingdist(trimmed.sortedreads(plateau,:),trimmed.sortedreads(tail,:));
distplateau=minhammingdist(trimmed.sortedreads(plateau,:),trimmed.sortedreads(plateau,:));

%make histograms
hhamming(1).tail=hist(disttail,1:40);
hhamming(1).plateau=hist(distplateau,1:40);

%for ZL052
S=1/A; %scalefactor
trimmed=trimmed52; %input

%specify regions by rank
plateau=floor(1):floor(S*2900);
tail=floor(S*2901):floor(S*10000);


%calculate min hamming distances
disttail=minhammingdist(trimmed.sortedreads(plateau,:),trimmed.sortedreads(tail,:));
distplateau=minhammingdist(trimmed.sortedreads(plateau,:),trimmed.sortedreads(plateau,:));

%make histograms
hhamming(2).tail=hist(disttail,1:40);
hhamming(2).plateau=hist(distplateau,1:40);

%for ZL053
S=1/C; %scalefactor
trimmed=trimmed53; %input

%specify regions by rank
plateau=floor(1):floor(S*2900);
tail=floor(S*2901):floor(S*10000);


%calculate min hamming distances
disttail=minhammingdist(trimmed.sortedreads(plateau,:),trimmed.sortedreads(tail,:));
distplateau=minhammingdist(trimmed.sortedreads(plateau,:),trimmed.sortedreads(plateau,:));

%make histograms
hhamming(3).tail=hist(disttail,1:40);
hhamming(3).plateau=hist(distplateau,1:40);

%make figure 6B

hplateau=mean([hhamming(1).plateau./sum(hhamming(1).plateau);hhamming(2).plateau./sum(hhamming(2).plateau);hhamming(3).plateau./sum(hhamming(3).plateau)],1);
hplateaue=std([hhamming(1).plateau./sum(hhamming(1).plateau);hhamming(2).plateau./sum(hhamming(2).plateau);hhamming(3).plateau./sum(hhamming(3).plateau)]);

htail=mean([hhamming(1).tail./sum(hhamming(1).tail);hhamming(2).tail./sum(hhamming(2).tail);hhamming(3).tail./sum(hhamming(3).tail)],1);
htaile=std([hhamming(1).tail./sum(hhamming(1).tail);hhamming(2).tail./sum(hhamming(2).tail);hhamming(3).tail./sum(hhamming(3).tail)]);

figure;boundedline(1:40,hplateau,hplateaue,'b',1:40,htail,htaile,'g','alpha');


xlabel('minimum hamming distance')
ylabel('fraction of total sequences')


%determine postion of polymerase errors based on mismatches between anchor
%dinucleotide sequences and compare their distribution to a uniform
%distribution over the analysed window

%analysis of ZL037

%find error postions
%find anchors
window=10000;
step=window/50;

anchorpos=[8,9,14,15,19,20,21,22,26,27,32,33]; %define anchor positions
anchors=trimmed37.sortedreads(:,anchorpos);
anchors(anchors==int8('A')|anchors==int8('G'))=1; %find purines
anchors(anchors==int8('T')|anchors==int8('C'))=-1; %find pyrimidines
Ca=[sum(anchors(:,1:2),2),sum(anchors(:,3:4),2),sum(anchors(:,5:6),2),sum(anchors(:,7:8),2),sum(anchors(:,9:10),2),sum(anchors(:,11:12),2)];
%find mismatches between the pairs, i.e. pairs that sum to 0 rather than 2
%or -2
errors=sum(Ca==0,2)~=0;
x=1:window;
errorpos=x(errors(1:window)); %find errorpositions
c(1)=sum(errors); % how many erroneous sequences are there in this window?
herror37=hist(errorpos,1:step:window);

j=median((errorpos)-5000);

% now calculate bootstrap distributions for each experiment, using as many samples as there are errors.
p=boot(c(1),1,10000);
y=-4999:5000;


if j>0
    pve(1)=sum(p(find(y>j)));
else
    pve(1)=sum(p(find(y<j)));
    
end


%analysis of ZL052
%find errorpostions
%find anchors
window=1/A*10000;
step=window/50;
anchorpos=[8,9,14,15,19,20,21,22,26,27,32,33]; %define anchor positions
anchors=trimmed52.sortedreads(:,anchorpos);
anchors(anchors==int8('A')|anchors==int8('G'))=1; %find purines
anchors(anchors==int8('T')|anchors==int8('C'))=-1; %find pyrimidines
Ca=[sum(anchors(:,1:2),2),sum(anchors(:,3:4),2),sum(anchors(:,5:6),2),sum(anchors(:,7:8),2),sum(anchors(:,9:10),2),sum(anchors(:,11:12),2)];
%find mismatches between the pairs, i.e. pairs that sum to 0 rather than 2
%or -2
errors=[];
errorpos=[];
j=[];
errors=sum(Ca==0,2)~=0;
x=1:window;
errorpos=x(errors(1:window)); %find errorpositions
c(2)=sum(errors); % how many erroneous sequences are there in this window?
herror52=hist(errorpos,1:step:window);

j=median((A*errorpos)-5000);


% now calculate bootstrap distributions for each experiment, using as many samples as there are errors.
p=boot(c(2),1,10000);
y=-4999:5000;

if j>0
    pve(2)=sum(p(find(y>j)));
else
    pve(2)=sum(p(find(y<j)));
    
end


%analysis of ZL053f
%find error positions
%find anchors
window=1/Cf*10000;
step=window/50;
anchorpos=[8,9,14,15,19,20,21,22,26,27,32,33]; %define anchor positions
anchors=trimmed53f.sortedreads(:,anchorpos);
anchors(anchors==int8('A')|anchors==int8('G'))=1; %find purines
anchors(anchors==int8('T')|anchors==int8('C'))=-1; %find pyrimidines

Ca=[sum(anchors(:,1:2),2),sum(anchors(:,3:4),2),sum(anchors(:,5:6),2),sum(anchors(:,7:8),2),sum(anchors(:,9:10),2),sum(anchors(:,11:12),2)];
%find mismatches between the pairs, i.e. pairs that sum to 0 rather than 2
%or -2
errors=sum(Ca==0,2)~=0;
x=1:window;
errorpos=x(errors(1:window)); %find errorpositions
c(3)=sum(errors); % how many erroneous sequences are there in this window?
herror53f=hist(errorpos,1:step:window);

j=median((Cf*errorpos)-5000);


% now calculate bootstrap distributions for each experiment, using as many samples as there are errors.
p=boot(c(3),1,10000);
y=-4999:5000;

if j>0
    pve(3)=sum(p(find(y>j)));
else
    pve(3)=sum(p(find(y<j)));
    
end

%plot normalized histograms
%plot scaled histograms
figure; plot(herror37/sum(herror37));hold on; plot(herror52/sum(herror52),'r');plot(herror53f/sum(herror53f),'g');
xlabel('bin number');
ylabel('normalized PCR errors');
legend('ZL037','ZL052','ZL053f');
title('PCR errors');


%plot histogram with confidence regions
%plot figure 6c
cand=mean([herror37./sum(herror37);herror52./sum(herror52);herror53f./sum(herror53f)],1);
cande=std([herror37./sum(herror37);herror52./sum(herror52);herror53f./sum(herror53f)]);
figure;boundedline(1:50,cand,cande,'b','alpha');
xlabel('bins')
ylabel('normalized # of errors per bin')


%now estimate polymerase error rate from the data


% estimate polymerase error rate for ZL037
trimmed=trimmed37; %input
S=1;
%subsample data to remove effects of sequencing errors
ra=1/10;
[sampledcounts,ix]=sort(poissrnd(ra*trimmed.rcount_sort),'descend');
sampledreads=trimmed.sortedreads(ix,:);

%specify regions by rank
plateau=floor(1):floor(S*2900);
tail=floor(S*2901):find(sampledcounts==0,1,'first')-1;
trimmedcounts=sampledcounts(tail);
%calculate min hamming distances
disttail_errors=minhammingdist(sampledreads(plateau,:),sampledreads(tail,:));
singles=disttail_errors==1;
Z=sum(trimmedcounts(singles));
R=sum(sampledcounts(1:S*2900));
errorrate(1)=Z/R*1.9/25;

% estimate PCR error rate for ZL052
trimmed=trimmed52; %input
S=1/A;
%subsample data to remove effects of sequencing errors
ra=1/10;
[sampledcounts,ix]=sort(poissrnd(ra*trimmed.rcount_sort),'descend');
sampledreads=trimmed.sortedreads(ix,:);

%specify regions by rank
plateau=floor(1):floor(S*2900);
tail=floor(S*2901):find(sampledcounts==0,1,'first')-1;
trimmedcounts=sampledcounts(tail);
%calculate min hamming distances
disttail_errors=minhammingdist(sampledreads(plateau,:),sampledreads(tail,:));
singles=disttail_errors==1;
Z=sum(trimmedcounts(singles));
R=sum(sampledcounts(1:S*2900));
errorrate(2)=Z/R*1.9/25;

% estimate PCR error rate for ZL053
trimmed=trimmed53; %input
S=1/C;
%subsample data to remove effects of sequencing errors
ra=1/10;
[sampledcounts,ix]=sort(poissrnd(ra*trimmed.rcount_sort),'descend');
sampledreads=trimmed.sortedreads(ix,:);

%specify regions by rank
plateau=floor(1):floor(S*2900);
tail=floor(S*2901):find(sampledcounts==0,1,'first')-1;
trimmedcounts=sampledcounts(tail);
%calculate min hamming distances
disttail_errors=minhammingdist(sampledreads(plateau,:),sampledreads(tail,:));
singles=disttail_errors==1;
Z=sum(trimmedcounts(singles));
R=sum(sampledcounts(1:S*2900));
errorrate(3)=Z/R*1.9/25;

nucleotideerrorrate=errorrate./40; %approximate per nucleotide error rate.


% simulate perfect PCR with the average measured errorrate for figure 6D
window=10000;
x=2900; %number of input sequences
k=25; %number of PCR cycles
ave_errorrate=mean(errorrate); %error rate per 40nt barcode pair
S=[];
t=[];
M=ones(1,x); %original molecules


%account for errors
for i=1:k
    z=floor(ave_errorrate*x*2^i);
    M=2*M; %perfectly amplify all previous sequences
    p=M./(sum(M));
    r=randp(p,1,z); %pick a random originial sequence that is producing an error

    %remove the erroneous from the original molecule count 
    if z~=0
    for j=1:z
        if M(r(j))~=0
        M(r(j))=M(r(j))-1;
        else
            te=0;
            while te==0
                te=0;
                r(j)=randp(p,1,1);
                if M(r(j))~=0
                    M(r(j))=M(r(j))-1;
                    te=1;
                end
            end
        end
    end
    end    
    %make a vector of all molecules and their abundance after this cycle
    M=[M,ones(1,z)];
end

%sort molecules by abundance
E=sort(M,'descend');

%subsample to simulate sequencing
ra=sum(trimmed37.rcount_sort(1:3000))/sum(E(1:3000));
Esampledsorted=sort(poissrnd(ra.*E),'descend');

%make figure 6D
figure;
semilogy(Esampledsorted(1:window),'r');
hold on;
x=1:30000;x=x';
semilogy(trimmed37.rcount_sort(1:30000),'b');hold on;semilogy(A*x,B*trimmed52.rcount_sort(1:30000),'r');semilogy(C*x,D*trimmed53.rcount_sort(1:30000),'c');
xlabel('scaled rank')
ylabel('scaled counts')
legend('Simulation','ZL037','ZL052','ZL053');
axis([0 10000 1 10^4])

%how many sequences are errors?

errorcountfrac=errorrate*25/1.9;


%% template switches
%find all the template switched sequences by comparing dinucleotide anchors


%analysis of ZL037
trimmed=trimmed37; %input dataset
window=100000; %window of analysis
step=window/50; %stepsize for histogram


%find template switched reads
anchorpos=[8,9,14,15,19,20,21,22,26,27,32,33]; %define anchor positions
anchors=trimmed.sortedreads(:,anchorpos);
anchors(anchors==int8('A')|anchors==int8('G'))=1; %find purines
anchors(anchors==int8('T')|anchors==int8('C'))=-1; %find pyrimidines

Cb=[sum(anchors(:,1:2),2),sum(anchors(:,3:4),2),sum(anchors(:,5:6),2),sum(anchors(:,7:8),2),sum(anchors(:,9:10),2),sum(anchors(:,11:12),2)];
D=sum(anchors,2)==-4|sum(anchors,2)==4; %find BC1-BC2 or BC2-BC1 pairings
D(find(min(Cb==0,[],2)))=0; %remove anything that contains PCR errors
D((abs(sum(Cb(:,1:3),2))~=2))=0; %remove anything that doesnt look like BC1 or BC2
tempswitch.ZL037=D; %record for later

x=1:window;
ts_positions=x(D(1:100000));
%produce histogram of ranks where we find the template switched molecules.
hswitch37=hist(x(D(1:window)),1:step:window);

j=median(ts_positions-50000);


% now calculate bootstrap distributions for each experiment, using as many samples as there are errors.
p=boot(sum(D(1:100000)),1,100000);
y=-49999:50000;

if j>0
    pvs(1)=sum(p(find(y>j)));
else
    pvs(1)=sum(p(find(y<j)));
    
end


%analysis of ZL053f
S=Cf; %scalefactor
trimmed=trimmed53f; %input dataset
window=1/S*100000; %window of analysis
step=window/50; %stepsize for histogram


%find template switched reads
anchorpos=[8,9,14,15,19,20,21,22,26,27,32,33]; %define anchor positions
anchors=trimmed.sortedreads(:,anchorpos);
anchors(anchors==int8('A')|anchors==int8('G'))=1; %find purines
anchors(anchors==int8('T')|anchors==int8('C'))=-1; %find pyrimidines

Cb=[sum(anchors(:,1:2),2),sum(anchors(:,3:4),2),sum(anchors(:,5:6),2),sum(anchors(:,7:8),2),sum(anchors(:,9:10),2),sum(anchors(:,11:12),2)];
D=sum(anchors,2)==-4|sum(anchors,2)==4; %find BC1-BC2 or BC2-BC1 pairings
D(find(min(Cb==0,[],2)))=0; %remove anything that contains PCR errors
D((abs(sum(Cb(:,1:3),2))~=2))=0; %remove anything that doesnt look like BC1 or BC2
tempswitch.ZL053f=D; %record for later


x=1:window;
ts_positions=x(D(1:window));
%produce histogram of ranks where we find the template switched molecules.
hswitch52=hist(x(D(1:window)),1:step:window);

j=median(S*ts_positions-50000);


% now calculate bootstrap distributions for each experiment, using as many samples as there are errors.
p=boot(sum(D(1:window)),1,100000);
y=-49999:50000;

if j>0
    pvs(3)=sum(p(find(y>j)));
else
    pvs(3)=sum(p(find(y<j)));
    
end


%analysis of ZL052
S=A; %scalefactor
trimmed=trimmed52; %input dataset
window=1/S*100000; %window of analysis
step=window/50; %stepsize for histogram


%find template switched reads
anchorpos=[8,9,14,15,19,20,21,22,26,27,32,33]; %define anchor positions
anchors=trimmed.sortedreads(:,anchorpos);
anchors(anchors==int8('A')|anchors==int8('G'))=1; %find purines
anchors(anchors==int8('T')|anchors==int8('C'))=-1; %find pyrimidines

Cb=[sum(anchors(:,1:2),2),sum(anchors(:,3:4),2),sum(anchors(:,5:6),2),sum(anchors(:,7:8),2),sum(anchors(:,9:10),2),sum(anchors(:,11:12),2)];
D=sum(anchors,2)==-4|sum(anchors,2)==4; %find BC1-BC2 or BC2-BC1 pairings
D(find(min(Cb==0,[],2)))=0; %remove anything that contains PCR errors
D((abs(sum(Cb(:,1:3),2))~=2))=0; %remove anything that doesnt look like BC1 or BC2
tempswitch.ZL052=D; %record for later


x=1:window;
ts_positions=x(D(1:window));
%produce histogram of ranks where we find the template switched molecules.
hswitch53f=hist(x(D(1:window)),1:step:window);

j=median(S*ts_positions-50000);


% now calculate bootstrap distributions for each experiment, using as many samples as there are errors.
p=boot(sum(D(1:window)),1,100000);
y=-49999:50000;

if j>0
    pvs(2)=sum(p(find(y>j)));
else
    pvs(2)=sum(p(find(y<j)));
    
end


%plot scaled histograms
figure; plot(hswitch37/sum(hswitch37));hold on; plot(hswitch52/sum(hswitch52),'r');plot(hswitch53f/sum(hswitch53f),'g');
xlabel('bin number');
ylabel('normalized templateswitches');
legend('ZL037','ZL052','ZL053f');


%plot histogram with confidence regions
%plot figure 5c
cand=mean([hswitch37./sum(hswitch37);hswitch52./sum(hswitch52);hswitch53f./sum(hswitch53f)],1);
cande=std([hswitch37./sum(hswitch37);hswitch52./sum(hswitch52);hswitch53f./sum(hswitch53f)]);
figure;boundedline(1:50,cand,cande,'b','alpha');
xlabel('bins')
ylabel('normalized # of switches per bin')


%estimate per molecule switching probability s_0 from the data
s_0=[];
% for ZL037
trimmed=trimmed37; %input
S=1;
%specify regions by rank
plateau=floor(1):floor(S*2900);
tail=floor(S*2901):size(trimmed.rcount_sort,1);
%calculate min hamming distances
Z=sum(trimmed.rcount_sort(tempswitch.ZL037));
R=sum(trimmed.rcount_sort(1:S*2900));
s_0(1)=Z/R/((S*2900)*1.9^(25+1));

% for ZL052
trimmed=trimmed52; %input
S=1/A;
%specify regions by rank
plateau=floor(1):floor(S*2900);
tail=floor(S*2901):size(trimmed.rcount_sort,1);
%calculate min hamming distances
Z=sum(trimmed.rcount_sort(tempswitch.ZL037));
R=sum(trimmed.rcount_sort(1:S*2900));
s_0(2)=Z/R/((S*2900)*1.9^(25+1));

% for ZL053f
trimmed=trimmed53f; %input
S=1/Cf;
%specify regions by rank
plateau=floor(1):floor(S*2900);
tail=floor(S*2901):size(trimmed.rcount_sort,1);
%calculate min hamming distances
Z=sum(trimmed.rcount_sort(tempswitch.ZL037));
R=sum(trimmed.rcount_sort(1:S*2900));
s_0(3)=Z/R/((S*2900)*1.9^(25+1));


ave_s_0=2*mean(s_0); %take the mean of our measures and account for the fact that our method only detects half of all template switches


% make figure 5D and simulate template switching
window=10000;
x=2900; %number of input sequences
k=25; %number of PCR cycles
S=[];
t=[];
M=ones(1,x); %original molecules
%account for template switched reads
for i=1:k
    i
    z=floor(ave_s_0*(x*2^i)^2); %number of template switched molecules during cycle i
    M=2*M; %perfectly amplify all previous sequences
    p=M(1:x)./(sum(M(1:x)));
    r=randp(p,1,z); %pick a random originial sequence that is producing a switch

    %remove the switched molecule from the original molecule count 
    if z~=0
    for j=1:z
        if M(r(j))~=0
        M(r(j))=M(r(j))-1;
        else
            te=0;
            while te==0
                te=0;
                r(j)=randp(p,1,1);
                if M(r(j))~=0
                    M(r(j))=M(r(j))-1;
                    te=1;
                end
            end
        end
    end
    end      
    %make a vector of all molecules and their abundance after this cycle
    M=[M,ones(1,z)];
end

%sort molecules by abundance
E=sort(M,'descend');

%subsample to simulate sequencing
ra=sum(trimmed.rcount_sort(1:3000))/sum(E(1:3000));
Esampledsorted=sort(poissrnd(ra.*E),'descend');

%make figure 5D
figure;
semilogy(Esampledsorted(1:window),'r');
hold on;
x=1:30000;x=x';
semilogy(trimmed37.rcount_sort(1:30000),'b');hold on;semilogy(A*x,B*trimmed52.rcount_sort(1:30000),'g');
xlabel('scaled rank')
ylabel('scaled counts')
legend('Simulation','ZL037','ZL052');
axis([0 10000 1 10^4])

%hwo many sequences are template switches?
tsequences=[];

tsequences=[sum(tempswitch.ZL037),sum(tempswitch.ZL052),sum(tempswitch.ZL053f)];
tcounts=[sum(trimmed37.rcount_sort(tempswitch.ZL037)),sum(trimmed52.rcount_sort(tempswitch.ZL052)),sum(trimmed53f.rcount_sort(tempswitch.ZL053f))];
tfrac=tsequences./[2900,1/A*2900,1/C];
tcountfrac=tcounts./[sum(trimmed37.rcount_sort(1:2900)),sum(trimmed52.rcount_sort(1:floor(1/A*2900))),sum(trimmed53f.rcount_sort(1:floor(1/C*2900)))];

%% stochasticity


%load PDFs of copy numbers after 25 cycles for different P_amplifications
load PDFcalculations/S25local08
Slocal(1).approx=S;
load PDFcalculations/S25local085
Slocal(2).approx=S;
load PDFcalculations/S25local09
Slocal(3).approx=S;
load PDFcalculations/S25local095
Slocal(4).approx=S;
load PDFcalculations/S25local099
Slocal(5).approx=S;


trimmed=trimmed37; %input dataset


%sample 2900 times from these PDFs to obtain post amplfication molecule
%numbers for these sequences.
x=2900; %number of input sequences
window=10000;


correlation=[];
avecorr=[];
figure();
l={'--','--','-','--','--'};
colours={'blue','green','red','cyan','magenta'};
for k=1:5
R=[];
for i=1:100
R(:,i)=randp(Slocal(k).approx(1:80:end),x,1)*80; %sample from probability distribution using randp by (c) 2009, Jos van der Geest

%subsample to simulate sequencing
ra=sum(trimmed.rcount_sort(1:x))/sum(R(:,i));
Rss(:,i)=sort(poissrnd(ra.*R(:,i)),'descend');

%calculate correlation to the three datasets
correlation(i,1)=corr(Rss(:,i),trimmed.rcount_sort(1:x));
correlation(i,2)=corr(Rss(:,i),trimmed52.rcount_sort(1:1/A:floor(1/A*x)));
correlation(i,3)=corr(Rss(1:2899,i),trimmed53.rcount_sort(1:1/C:ceil(1/C*x)));

end
avecorr(k,:)=mean(correlation,1); %average correlation coefficient

%make figure 4d
if k==3
    semilogy(Rss,colours{k},'LineStyle',l{k});
else
semilogy(Rss(:,1),colours{k},'LineStyle',l{k});
end

hold on;
end

axis([0 10000 10^0 10^4]);
xlabel('scaled sequence rank')
ylabel('scaled read count')

semilogy(trimmed.rcount_sort(1:10000),'black','LineWidth',1)

x=1:30000;x=x';
semilogy(A*x,B*trimmed52.rcount_sort(1:30000),'black');

%plot a pileup of the exact probability distributions after 1-7 cyles of
%PCR, scaled in x for figure 4c
n=7; %number of PCR steps
load T.mat


load mycolormap
h=figure;

colours=cm(1:size(cm,1)/n:size(cm,1),:);


%normalize to 2^(number of cycles)
figure;
for i=1:7
    x=1:2^n;
    y=eval(['T.pdf',int2str(i)]);
    y2=[y;zeros(2^n-size(y,1),1)];
plot(log2(x),y2.*2^i,'Color',colours(i,:));

hold on
end
xt = get(gca, 'XTick');
set (gca, 'XTickLabel', 2.^xt);

xlabel('number of copies')
ylabel('scaled probability')

axis([0 n 0 4])

%% combining stochasticity and polymerase errors for figure 7

trimmed=trimmed37;
%load PDFs
load Tapprox.mat %load pdfs for 15 to 25 cycles to go 

%simulate

window=10000;
x=2900; %number of input sequences
k=25; %number of PCR cycles
exact=15;
approx=10;
ave_errorrate=mean(errorrate); %experimental error rate per 40nt barcode pair
S=[];
t=[];
M=randp(T.pdf10(1:80:end),1,x)*80-79; %original molecules


%account for errors 
for i=1:9
    z=floor(ave_errorrate*x*1.9^i);
    errors=randp(eval(['T.pdf',num2str(k-i-15),'(1:80:end)']),1,z).*80-79;
    M=[M,errors];
    
end
load T.mat
for i=10:k-1
    z=floor(errorrate*x*1.9^i);
    M=[M,randp(eval(['T.pdf',num2str(k-i)]),1,z)];
end
i=25;
z=floor(errorrate*x*1.9^i);
M=[M,ones(1,z)];

E=sort(M,'descend');
%subsample to simulate sequencing

%subsample to simulate sequencing
ra=sum(trimmed.rcount_sort(1:1000))/sum(E(1:1000));
Esampledsorted=sort(poissrnd(ra.*E),'descend');

%make figure 7

figure();
semilogy(trimmed.rcount_sort(1:window));
hold on;
semilogy(Esampledsorted(1:window),'r');
axis([0 10000 10^0 10^4])
xlabel('scaled sequence rank')
ylabel('scaled read count')


x=1:30000;x=x';
semilogy(A*x,B*trimmed52.rcount_sort(1:30000),'black');
