# Supplementary material for: Sources of PCR-induced distortions in high-throughput sequencing data sets
Source: Nucleic Acids Res. 2015 Jul 17;43(21):e143. doi: 10.1093/nar/gkv717 (PMC4666380; doi:10.1093/nar/gkv717)
Supplement: SUPPLEMENTARY DATA [file supp_gkv717_nar-01434-met-g-2015-File010.zip › scripts/GCcontent.m]

%function to determine the percentage of GC in a set of sequencing reads
function gc=GCcontent(reads)
for i=1:size(reads,1)
    gc(i)=sum(reads(i,:)==int8('G')|reads(i,:)==int8('C'))/size(reads,2);
end
