# Supplementary material for: Sources of PCR-induced distortions in high-throughput sequencing data sets
Source: Nucleic Acids Res. 2015 Jul 17;43(21):e143. doi: 10.1093/nar/gkv717 (PMC4666380; doi:10.1093/nar/gkv717)
Supplement: SUPPLEMENTARY DATA [file supp_gkv717_nar-01434-met-g-2015-File010.zip › scripts/minhammingdist.m]

%calculate the minimum hamming distance between a set of reference
%sequences and test sequences (all in int8 format). perfect matches (i.e. same sequence in
%reference and test) will be ignored. code returns -1 if there is only a
%perfect match.

function D=minhammingdist(reference,test)
for i=1:size(test,1) %loop through test sequences
    for j=1:size(reference,2) %compare to all reference sequences
        A(:,j)=reference(:,j)-test(i,j); %do a columnwise substraction. substitutions are entries ~=0
    end
    substitutions=A~=0;
    totalsubs=sum(substitutions,2);
    totalsubs_trimmed=totalsubs(totalsubs~=0); %remove perfect matches 
    if sum(totalsubs==0)~=size(totalsubs,1)
    D(i)=min(totalsubs_trimmed);
    else
    D(i)=-1;
    end
    
end
end

    
