# Supplementary material for: Sources of PCR-induced distortions in high-throughput sequencing data sets
Source: Nucleic Acids Res. 2015 Jul 17;43(21):e143. doi: 10.1093/nar/gkv717 (PMC4666380; doi:10.1093/nar/gkv717)
Supplement: SUPPLEMENTARY DATA [file supp_gkv717_nar-01434-met-g-2015-File010.zip › scripts/preprocressingfinal.m]

%% run pear tool on sequencing reads. pasted output below


%%analyse ZL037

% justus@zelk:~/ZL037/mergereadsfinal$ pear -f /data/ZL037/LID115830_NoIndex_L007_R1_001.fastq -r /data/ZL037/LID115830_NoIndex_L007_R2_001.fastq -o mergedreads -n 101 -m 101 -q 30 -t 101 -y 30G -j 10 -u 0
%  ____  _____    _    ____ 
% |  _ \| ____|  / \  |  _ \
% | |_) |  _|   / _ \ | |_) |
% |  __/| |___ / ___ \|  _ <
% |_|   |_____/_/   \_\_| \_\
% 
% Forward reads file.................: /data/ZL037/LID115830_NoIndex_L007_R1_001.fastq
% Reverse reads file.................: /data/ZL037/LID115830_NoIndex_L007_R2_001.fastq
% PHRED..............................: 33
% Using empirical frequencies........: YES
% Statistical method.................: OES
% Maximum assembly length............: 101
% Minimum assembly length............: 101
% p-value............................: 0.010000
% Quality score threshold (trimming).: 30
% Minimum read size fter trimming....: 101
% Minimum read size fter trimming....: 101
% Maximal ratio of uncalled bases....: 0.000000
% Minimum overlap....................: 10
% Scoring method.....................: Scaled score
% Threads............................: 10
% 
% Allocating memory..................: 32,212,254,720 bytes
% Computing empirical frequencies....: DONE
%   A: 0.251999
%   C: 0.253450
%   G: 0.283061
%   T: 0.211489
%   10246475 uncalled bases
% Assemblying reads..................: [..]
% 
% Assembled reads file...............: mergedreads.assembled.fastq
% Discarded reads file...............: mergedreads.discarded.fastq
% Unassembled forward reads file.....: mergedreads.unassembled.forward.fastq
% Unassembled reverse reads file.....: mergedreads.unassembled.reverse.fastq


%%analysing ZL052

% justus@zelk:~/ZL052$ pear -f ZL052_NoIndex_L003_R1_001.fastq -r ZL052_NoIndex_L003_R2_001.fastq -o mergedreads -n 101 -m 101 -q 30 -t 101 -y 30G -j 10 -u 0
% 
% 
%  ____  _____    _    ____ 
% |  _ \| ____|  / \  |  _ \
% | |_) |  _|   / _ \ | |_) |
% |  __/| |___ / ___ \|  _ <
% |_|   |_____/_/   \_\_| \_\
% 
% Forward reads file.................: ZL052_NoIndex_L003_R1_001.fastq
% Reverse reads file.................: ZL052_NoIndex_L003_R2_001.fastq
% PHRED..............................: 33
% Using empirical frequencies........: YES
% Statistical method.................: OES
% Maximum assembly length............: 101
% Minimum assembly length............: 101
% p-value............................: 0.010000
% Quality score threshold (trimming).: 30
% Minimum read size fter trimming....: 101
% Minimum read size fter trimming....: 101
% Maximal ratio of uncalled bases....: 0.000000
% Minimum overlap....................: 10
% Scoring method.....................: Scaled score
% Threads............................: 10
% 
% Allocating memory..................: 32,212,254,720 bytes
% Computing empirical frequencies....: DONE
%   A: 0.230381
%   C: 0.272585
%   G: 0.274699
%   T: 0.222335
%   1500931 uncalled bases
% Assemblying reads..................: [..]
% 
% Assembled reads file...............: mergedreads.assembled.fastq
% Discarded reads file...............: mergedreads.discarded.fastq
% Unassembled forward reads file.....: mergedreads.unassembled.forward.fastq
% Unassembled reverse reads file.....: mergedreads.unassembled.reverse.fastq
% 

%%analyse ZL053

% justus@zelk:~/ZL053$ pear -f ZL053_NoIndex_L004_R1_001.fastq -r ZL053_NoIndex_L004_R2_001.fastq -o mergedreads -n 101 -m 101 -q 30 -t 101 -y 80G -j 10 -u 0
% 
% 
%  ____  _____    _    ____ 
% |  _ \| ____|  / \  |  _ \
% | |_) |  _|   / _ \ | |_) |
% |  __/| |___ / ___ \|  _ <
% |_|   |_____/_/   \_\_| \_\
% 
% Forward reads file.................: ZL052_NoIndex_L003_R1_001.fastq
% Reverse reads file.................: ZL052_NoIndex_L003_R2_001.fastq
% PHRED..............................: 33
% Using empirical frequencies........: YES
% Statistical method.................: OES
% Maximum assembly length............: 101
% Minimum assembly length............: 101
% p-value............................: 0.010000
% Quality score threshold (trimming).: 30
% Minimum read size fter trimming....: 101
% Minimum read size fter trimming....: 101
% Maximal ratio of uncalled bases....: 0.000000
% Minimum overlap....................: 10
% Scoring method.....................: Scaled score
% Threads............................: 10
% 
% Allocating memory..................: 32,212,254,720 bytes
% Computing empirical frequencies....: DONE
%   A: 0.230381
%   C: 0.272585
%   G: 0.274699
%   T: 0.222335
%   1500931 uncalled bases
% Assemblying reads..................: [..]
% 
% Assembled reads file...............: mergedreads.assembled.fastq
% Discarded reads file...............: mergedreads.discarded.fastq
% Unassembled forward reads file.....: mergedreads.unassembled.forward.fastq
% Unassembled reverse reads file.....: mergedreads.unassembled.reverse.fastq
% 


%% load pear tool output
%load fastq file and keep only the sequences
cd ~/ZL037/mergereadsfinal %or whereever the other datasets are saved
tmp='mergedreads.assembled.fastq';
fnameout='peardata.txt';
cmd = ['awk "NR%4==2" ' tmp ' > ' fnameout];
system(cmd);

ntdata = textread(fnameout, '%s');
data=int8(char(ntdata)); %convert character string to int8

save('peardata.mat','data')

%% trimm reads
load peardata.mat
bcpositions=[1:20,67:86]; %postitions of the two barcodes
mbcpos=[87:101]; %postion of the 15nt barcode used in single molecule barcoding
testbc='NRNNNNNYYNNNNRRNNNYYACGCCCCCAACTGAGAGAACTCAAGGGCACGCCCTGGCACCCGCACRRNNNYYNNNNRRNNNNNYNNNNNNNNNNNNNNNN';
BCmpair=data(:,[bcpositions,mbcpos]);

%filter for correct AttL sequence
keep=all(data(:,[21:66])==repmat(int8('ACGCCCCCAACTGAGAGAACTCAAGGGCACGCCCTGGCACCCGCAC'),size(data,1),1),2);

bcpairs=data(keep,bcpositions);
[uniquereads,ia,ib]=unique(bcpairs,'rows');
rcount=accumarray(ib,1);
[trimmed.rcount_sort,IX]=sort(rcount,'descend');
trimmed.sortedreads=uniquereads(IX,:);

%plot figure 1B
figure;semilogy(trimmed.rcount_sort(1:10000));axis([0 10000 10^0 10^4]);
xlabel('sequence rank');ylabel('read count');
%% do analysis of single molecule barcoding

[BCmpair_funique,ic,id]=unique(BCmpair(keep,:),'rows');
BCmrcount=accumarray(ib,1);


[trimmed.BCmrcount,ix]=sort(BCmrcount,'descend');
trimmed.BCmpairsorted=BCmpair_funique(ix,:);
save('trimmed.mat','trimmed');
