# Supplementary material for: Sources of PCR-induced distortions in high-throughput sequencing data sets
Source: Nucleic Acids Res. 2015 Jul 17;43(21):e143. doi: 10.1093/nar/gkv717 (PMC4666380; doi:10.1093/nar/gkv717)
Supplement: SUPPLEMENTARY DATA [file supp_gkv717_nar-01434-met-g-2015-File010.zip › scripts/sqrError.m]

function err = sqrError(coeffs, x1, y1, x2, y2)
    % Interpolation of 'y2' with scaled 'x2' into the domain 'x1' 
y2sampledInx1 = interp1(coeffs(1)*x2,y2,x1,[],'extrap');
    % Squred error calculation
    err = sum((coeffs(2)*y2sampledInx1-y1).^2);
end
